# Supplementary material for: Electromagnetic Interference (EMI) Shielding Performance and Photoelectric Characteristics of ZnS Infrared Window
Source: Materials (Basel). 2025 Feb 27;18(5):1067. doi: 10.3390/ma18051067 (PMC11901063; doi:10.3390/ma18051067)
Supplement: Supplementary file 1 [file materials-18-01067-s001.zip]

Archive with 1 entries (1 files):
- materials-3407436-supplementary.pdf
